# Supplementary material for: Remodeling of Cellular Respiration and Insulin Signaling Are Part of a Shared Stress Response in Divergent Bee Species
Source: Insects. 2025 Mar 13;16(3):300. doi: 10.3390/insects16030300 (PMC11942726; doi:10.3390/insects16030300)
Supplement: Supplementary file 1 [file insects-16-00300-s001.zip]

Archive with 5 entries (4 files):
- Suppl Tables.xlsx
- Supplemental Figures.pdf
- __MACOSX/
- __MACOSX/._Suppl Tables.xlsx
- __MACOSX/._Supplemental Figures.docx
