# Supplementary material for: Remodeling of Cellular Respiration and Insulin Signaling Are Part of a Shared Stress Response in Divergent Bee Species
Source: Insects. 2025 Mar 13;16(3):300. doi: 10.3390/insects16030300 (PMC11942726; doi:10.3390/insects16030300)
Supplement: Supplementary file 1 [file insects-16-00300-s001.zip › Suppl Tables.xlsx]

## Sheet: Table S1
Table S1. Primer Sequences Developed for Use in this Study
Name	Gene ID	Species	5' primer	3' primer	primer efficiencies
Actin 5C	406122	A. mellifera	TTGTATGCCAACACTGTCCTTT	TGGCGCGATGATCTTAATTT	1.00923
L-lactate dehydrogenase (Ldh, Impl3)	411188	A. mellifera	AAACAGAAGGCTGGGAGCAG	ACGGTGACTTTGTGCGTACT	1.09276
neural/ectodermal development factor IMP-L2 (Impl2)	409512	A. mellifera	ACGTAGGAGCATAAGCAGGC	AATTTCCGGCGGAGGACTAC	1.07279
Tribbles	409288	A. mellifera	ACAATAACAACGACGGCTGG	CGGAGATCTTCGTGGGTGAC	0.94469
Actin 5C	100882031	M. rotundata	CTTGCGGTATCCTTTTGCCG	TTTGCACATACCGGAGCCAT	0.94394
Tribbles	100878074	M. rotundata	CTTGGCGATCGGTATCTGCT	GTGTGAACGTCAACACACCG	0.94769
neural/ectodermal development factor IMP-L2 (Impl2)	100883094	M. rotundata	GGCAAACCAACGCCAGAAAT	CGCACAGGGTACAGGAATGT	0.98964
Ldh (Impl3)	100881284	M. rotundata	TTGACCAACACCGACTACGG	ACGAACGTAGCTGCGGATAG	1.00039

## Sheet: Table S2
Table S2. Study Statistical Analysis Details
Figure	Samle name, number, and data distribution (Shapiro-Wilk test)	Mean ± SD	Fold change	test and results
2A.	35° (n=8) normally distributed, 45° (n=8) normally distributed	0.001305 ± 0.0004707, 0.03188 ± 0.01679	24.4	Welch's t-test, p<0.0001,t=13.92, df=13.34
2B.	control (n=5) normally distributed, Ixazomib (n=5) normally distributed	0.0006157 ± 0.0003654, 0.03833 ± 0.04757	62.3	Welch's t-test, p=0.0059, t=4.645, df=4.888
2C.	control (n=8) normally distributed, paraquat (n=8) normally distributed	0.000807 ± 0.0005122, 0.04565 ± 0.06431	56.6	Welch's t-test, p<0.0001, t=7.174, df=11.44
2D.	control (n=6) normally distributed, bleomycin (n=6) normally distributed	0.003587 ± 0.001168, 0.05156 ± 0.02815	14.37	Welch's t-test, p<0.0001, t=8.243, df=7.562
3A head (H)	35 °C (n=6) normally distributed, 45 °C (n=6) normally distributed	0.04187 ± 0.03113, 0.1976 ± 0.1524	4.71	Welch's t-test, p=0.0187, t=2.843, df=9.320	x
gut ((G)	35 °C (n=6) normally distributed, 45 °C (n=6) normally distributed	0.003318 ± 0.001145, 0.01262 ± 0.006617	3.8	Welch's t-test, p=0.0022, t=4.537, df=7.506	x
thorax (T)	35 °C (n=6) normally distributed, 45 °C (n=6) normally distributed	0.03352 ± 0.02307, 0.1007 ± 0.04644	3	Mann Whitney test, p=0.0087, Sum of ranks 23, 55, Mann-Whitney U = 2	x
abdomen (A)	35 °C (n=6) normally distributed, 45 °C (n=6) normally distributed	0.09077 ± 0.1137, 0.1003 ± 0.06938	1.1	Welch's t-test, p=0.4132, t=0.8797, df=5.934	x
3B head (H)	35 °C (n=6) normally distributed, 45 °C (n=6) normally distributed	0.02924 ± 0.01245, 0.04716 ± 0.01286	1.61	Mann Whitney test, p=0.0411, Sum of ranks 26, 52, Mann-Whitney U = 5
gut ((G)	35 °C (n=6) normally distributed, 45 °C (n=6) normally distributed	0.000473 ± 0.0002054, 0.001611 ± 0.0005017	3.4	Welch's t-test, p=0.0004,t=5.273, df=9.477
thorax (T)	35 °C (n=6) normally distributed, 45 °C (n=6) normally distributed	0.001295 ± 0.0004960, 0.002938 ± 0.0009552	2.27	Welch's t-test, p=0.0024, t=4.041, df=9.831
abdomen (A)	35 °C (n=6) normally distributed, 45 °C (n=6) normally distributed	0.001333 ± 0.001101, 0.0008816 ± 0.0004823	0.661	Welch's t-test, p=0.3925, t=0.9080, df=7.402
3C head (H)	35 °C (n=6) normally distributed, 45 °C (n=6) normally distributed	0.03108 ± 0.06293, 0.06381 ± 0.05013	2.05	Welch's t-test, p=0.1650, t=1.547, df=7.138
gut ((G)	35 °C (n=6) normally distributed, 45 °C (n=6) normally distributed	0.00174 ± 0.001825, 0.01077 ± 0.01285	6.19	Welch's t-test, p=0.0282, t=2.685, df=7.853
thorax (T)	35 °C (n=6) normally distributed, 45 °C (n=6) normally distributed	0.01572 ± 0.005071, 0.09033 ± 0.06160	5.75	Welch's t-test, p=0.0048, t=4.584, df=5.424
abdomen (A)	35 °C (n=6) normally distributed, 45 °C (n=6) normally distributed	0.01451 ± 0.01030, 0.1717 ± 0.1444	11.83	Welch's t-test, p=0.0185, t=3.353, df=5.314
4	(beta-alanine) control (n=29) normally distributed, halofuginone (n=20) non-normally distributed	0.039783 ±0.008022, 0.047830 ± 0.010476	1.202	Mann Whitney test, p = 0.007, sum of ranks 591.5, 633.5, Mann-Whitney U = 423.5
	(asparagine) control (n=29) borderline non-normal distribution (SW 0.050), halofuginone (n=20) non-normal distribution	0.011510 ± 0.005007, 0.017010 ± 0.005551	1.478	Mann Whitney test, p<0.001, sum of ranks 544.5, 680.5, Mann-Whitney U=470.5
	(aspartate) control (n=29) non-normal distribution, halofuginone (n=20) normally distributed	0.011510 ± 0.005007 , 0.021105 ± 0.007088	1.834	Mann Whitney test, p<0.001, sum of ranks 544.5, 680.5, Mann-Whitney U=470.5
	(formate) control (n=29) non-normal distribution, halofuginone (n=20) normally distributed	0.025566 ± 0.007399, 0.032755 ±0.013303	1.281	Mann Whitney test, p=0.025, sum of ranks 614.5, 610.5, Mann-Whitney U=400.5
	(glutamate) control (n=29) normally distributed, halofuginone (n=20) normally distributed	0.052800 ± 0.016905, 0.078920 ± 0.022859	1.495	Ind. Samples t-test, p<0.001, t=-4.601, df=47
	(threonine) control (n=29) normally distributed, halofuginone (n=20) non-normal distribution	0.011093 ± 0.003783, 0.014945 ± 0.006060	1.347	Mann Whitney test , p=0.012, sum of ranks 601.5,623.5, Mann-Whitney U = 413.5
	(glutamine) control (n=29) normally distributed, halofuginone (n=20) normally distributed	0.079110 ± 0.016725, 0.096265 ± 0.021810	1.217	Ind. Samples t-test, p=0.003, t=-3.115, df=47
	(lactate) control (n=29) normally distributed, halofuginone (n=20) normally distributed	0.005179 ± 0.001430, 0.006330 ± 0.001824	1.222	Ind. Samples t-test, p=0.017, t=-2.473, df=47
	(lysine) control (n=29) normally distributed, halofuginone (n=20) non-normal distribution	0.021159 ± 0.008976, 0.030975 ±0.011613	1.464	Mann Whitney test, p=0.008, sum of ranks 594, 631, Mann-Whitney U =421
	(sarcosine) control (n=29) normally distributed, halofuginone (n=20) normally distributed	0.009117 ± 0.002814, 0.011895 ± 0.002536	1.305	Ind Samples T-test, p < 0.001, t = -3.533, df=47
	(succinate) control (n=29) non-normal distribution, halofuginone (n=20) non-normal distribution	0.013276 ± 0.012994, 0.006875 ± 0.002061	0.5179	Mann Whitney test, p=0.016, sum of ranks 843,382, Mann-Whitney U=172
5A.	control (n=10) normally distributed, tunicamycin (n=10) normally distributed	0.001243 ± 0.001311, 0.04655 ± 0.05516	37.4	Welch's t-test, p<0.0001, t=5.920, df=17.24
5B.	control (n=10) normally distributed, tunicamycin (n=10) normally distributed	0.001891 ± 0.001035, 0.03873 ± 0.02180	20.48	Welch's t-test, p<0.0001, t=6.632, df=17.07
5C.	control (n=5) normally distributed, tunicamycin (n=5) normally distributed	0.06482 ± 0.06371, 0.5146 ± 0.2129	7.93	Welch's t-test, p= 0.0031, t=4.744, df=6.040
5D.	control (n=5) normally distributed, tunicamycin (n=5) normally distributed	0.04337 ± 0.01554, 0.1419 ± 0.05346	3.27	Welch's t-test, p= 0.0016, t=4.655, df=8.000
S2A.	control (n=6) normally distributed, tunicamycin (n=6) normally distributed	0.002115 ± 0.001512, 0.2333 ± 0.1483	110.3	Welch's t-test, p<0.0001, t=13.10, df=9.968
S2B.	control (n=8) normally distributed, ctcloheximide (n=8) normally distributed	0.0007093 ± 0.0004190, 0.02527 ± 0.009297	35.63	Welch's t-test, p<0.0001, t=15.64, df=13.40
S2C.	control (n=8) normally distributed, tunicamycin (n=7) normally distributed	0.0004039 ± 0.0003174, 0.05559 ± 0.06393	137.6	Welch's t-test, p<0.0001, t=9.848, df=9.67624
S2D.	Q 35 °C (n=13) normally distributed, Q 45 °C (n=13) normally distributed, W 35 °C (n=13) normally distributed, W 45 °C (n=13) normally distributed	0.001753 ± 0.002044, 0.01057 ± 0.01140, 0.002110 ± 0.003441, 0.004930 ± 0.004494	NA	Ordinary one way ANOVA (with Tukey), p<0.0001, F=12.30, Rsq=0.4347	Q35° vs. Q45° - p<0.0001, Q35° vs. W35° p=0.9794, Q35° vs. W45° p=0.0056, Q45° vs. W35° p=0.0001, Q45° vs. W45° p=0.3544, Q 35° vs. W45° p=0.0167
S3A.	control (n=97), halofuginone (n=92)	NA	NA	Log-rank (Mantel-Cox) test, Chi 82.77, p<0.0001, df=1
S3B.	control (n=8) normally distributed, halofuginone (n=8) normally distributed	0.001558 ± 0.0006207, 0.3329 ± 0.2513	213	Welch's t-test, p<0.0001, t=14.25, df=11.45
S3C.	control (n=8) normally distributed, halofuginone (n=8) normally distributed	0.009653 ± 0.005348, 0.5859 ± 0.4180	60.7	Welch's t-test, p<0.0001, t=13.31, df=13.19

## Sheet: Table S3
Table S3 Lactate dehydrogenase genes within selected non-bee insects representing various insect Orders
Order	Example species	Number of LDH encoding genes	Gene IDs
Hymenoptera (Wasps)	Vespa mandarinia	4	118444515. 118444514, 118444059, 118444016
	Nasonia vitripennis	3	100118743, 100119707, 100119732
	Polistes dominula	4	107065066, 107064963,, 107069751, 107069752
Hymenoptera (Ants)	Solenopsis invicta	3	105201858, 105201857, 105201860
	Atta colombica	3	108686002, 108686003, 108686035, 108685969 (pseudogene)
	Dinoponera quadriceps	4	106747310, 106747313, 106747316, 106747314
Hymenoptera (Sawflies)	Cephus cinctus	4	107269286 107269208 107269216, 107269215
	Orussus abietinus	4	105699225, 105699017, 105699053, 105699016
	Athalia rosae	3	105691048, 105691050, 105691036
Diptera	Drosophila melanogaster	2	45880, 36510
Lepidoptera	Bombyx mori	1	100124423
Isoptera	Zootermopsis nevadensis	1	110838191
Thysanoptera	Frankliniella occidentalis	1	113216680
Coleoptera	Tribolium castaneum	1	656589
Hemiptera	Bemisia tabaci	1	109039601

## Sheet: Table S4
Table S4. LDH Protein and Gene IDs for bee species
	Relative Gene posiiton
Species	1	2	3	4
Apis cerana	XP_028524321.1	XP_016918068.1	XP_016918070.1	XP_016918054.1	Protein ID	red = contain active site H
	108001543	108001541	108001542	108001530	Gene ID
Apis mellifera	XP_006569455.1	XP_394663.3	XP_394662.6	XP_026297490.1
	725482	411189	411188	411187
Bombus impatiens	XP_033175053.1	XP_003487040.1	XP_003487041.1	XP_012237252.2
	100744286	100747280	100747399	100747594
Ceratina calcarata	XP_017881405.1	XP_017881354.1	XP_017881385.1	XP_017881353.2
	108625711	108625676	108625697	108625675
Dufourea novaeangliae	XP_015436451.1	XP_015438205.1	XP_015436657.1	XP_015436461.1
	107191831	107193315	107191998	107191836
Eurfriesea mexicana	XP_017759796.1	XP_017759798.1	XP_017759806.1	XP_017759805.1
	108550557	108550558	108550565	108550564
Megachile rotundata	XP_003705633.1	XP_003705666.1	XP_003705667.1	XP_012146196.1
	100877481	100881172	100881284	100877589
Frieseomelitta varia	XP_043518441.1	XP_043518446.1	XP_043518444.1	XP_043518445.1
	122533114	122533117	122533115	122533116
Nomia melanderi	XP_031827846.1	XP_031827850.1	XP_031827848.1	XP_031827876.1
	116424933	116424935	116424934	116424944
Osmia lignaria	XP_034191224.1	XP_034191237.1	XP_034196302.1	XP_034196290.1
	117609246	117609252	117611919	117611918
Habropoda laboriosa	XP_017791464.1	XP_017791473.1	XP_017791472.1	XP_017791463.1
	108573515	108573523	108573522	108573513
Megalopta genalis	XP_033340809.1	XP_033340745.1	XP_033340752.1	XP_033340750.1
	117228881	117228843	117228848	117228847

## Sheet: Table S5
Table S5. Lactate dehydrogenase genes in Apis mellifera
Name	A. mellifera Protein	A. mellifera Gene	SS (SignalP 4.1)	M, S (TargetP2.0)	Prosite	PFAM	H. sapiens closest homolog	D. melanogaster closest homolog	halofuginone (fold induction log2)	tunicamycin (fold induction log2)	thermal stress (45°) (fold induction log2)
L-lactate dehydrogenase-like isoform 1 (aka Lmp3)	XP_394662.6	411188	N	N	LDH	lactate/malate dehydrogenase - NAD binding / alpha/beta C-terminal domain	lactate dehydrogenase A	Ecdysone-inducible gene L3	4.461840347*	4.52918365*	3.68141
L-lactate dehydrogenase-like isoform 2	XP_006569462.1	411188	N	N	LDH, Prokaryotic membrane lipoprotein lipid attachment site	lactate/malate dehydrogenase - NAD binding / alpha/beta C-terminal domain	lactate dehydrogenase A	Ecdysone-inducible gene L3
L-lactate dehydrogenase A-like 6A	XP_394663.3	411189	N	N	no hit, lacking H193	lactate/malate dehydrogenase - NAD binding / alpha/beta C-terminal domain	lactate dehydrogenase 6A	Ecdysone-inducible gene L3	nd	nd	nd
L-lactate dehydrogenase-like	XP_026297490.1	411187	N	N	LDH	lactate/malate dehydrogenase - NAD binding / alpha/beta C-terminal domain	lactate dehydrogenase C	Ecdysone-inducible gene L3	1.00108	1.85316	-0.0919032
L-lactate dehydrogenase A-like 6A	XP_001121325.1	725482	N	N	no hit, lacking H193	lactate/malate dehydrogenase - NAD binding / alpha/beta C-terminal domain	lactate dehydrogenase C	Ecdysone-inducible gene L3	0.424094	0.889398	nd
L-lactate dehydrogenase A-like 6A	XP_006569455.1	725482	N	N	no hit, lacking H193	lactate/malate dehydrogenase - NAD binding / alpha/beta C-terminal domain	lactate dehydrogenase C	Ecdysone-inducible gene L3
L-lactate dehydrogenase A-like 6A	XP_026297430.1	725482	N	N	no hit, lacking H193	lactate/malate dehydrogenase - NAD binding / alpha/beta C-terminal domain	lactate dehydrogenase C	Ecdysone-inducible gene L3

## Sheet: Table S6
Table S6. Other genes induced by diverse stressors in Apis mellifera
Name	A. mellifera Protein	A. mellifera Gene	D. melanogaster closest homolog	halofuginone (fold induction log2)	tunicamycin (fold induction log2)	thermal stress (45°) (fold induction log2)
Ecdysone-inducible gene L2	XP_016770571.1	409512	Ecdysone-inducible gene L2	2.25156	2.39827	2.44215
tribbles	XP_016772009.1	409288	tribbles	1.02781	1.00387	3.54311
succinate dehydrogenase [ubiquinone] flavoprotein subunit, mitochondrial-like(LOC408734)	XP_016766579.1	408734	succinate dehydrogenase, subunit A	1.14685	1.07339	1.05554
mitochondrial cytochrome C(CytC)	NP_001170961.1	408270	cytochrome c	1.76666	1.34422	1.15182

## Sheet: Table S7
Table S7. All 30 aqueous metabolites measured and quantified by NMR in honey bee midguts with and without halofuginone treatment
Metabolite	Control (n = 29)	Halofuginone (n = 20)	P value
Acetate#	0.0167 (398)	0.0094 (68)	0.879a
Alanine	0.049 (15)	0.056 (20)	0.393a
Asparagine	0.0114 (45)	0.0170 (56)	< 0.001a
Aspartate	0.0115 (50)	0.0211 (71)	< 0.001a
Choline	0.0243 (96)	0.0202 (80)	0.14a
Dimethylsulfone#	0.0031 (26)	0.0021 (13)	0.137a
Formate#	0.0256 (74)	0.0328 (133)	0.025a
Fructose	1.99 (1.01)	1.90 (1.04)	0.747
Fumarate#	0.0037 (10)	0.0043 (18)	0.349a
Glucose	1.46 (78)	1.37 (79)	0.694
Glutamate	0.053 (17)	0.079 (23)	< 0.001
Glutamine	0.079 (17)	0.096 (22)	0.003
Histidine	0.0154 (41)	0.0183 (70)	0.113b
Isoleucine	0.0139 (58)	0.0157 (66)	0.382a
Lactate	0.0052 (14)	0.0063 (18)	0.017
Leucine	0.0212 (83)	0.022 (11)	0.863a
Lysine	0.0212 (90)	0.0310 (116)	0.008a
NAD+	0.00344 (67)	0.00343 (64)	0.81
o-Phosphocholine	0.076 (16)	0.076 (11)	0.953
Phenylalanine	0.0254 (90)	0.0218 (97)	0.108a
Proline	0.32 (13)	0.279 (85)	0.221
Pyruvate	0.0074 (25)	0.0069 (25)	0.525
Sarcosine	0.0091 (28)	0.0119 (25)	< 0.001
Succinate#	0.0133 (130)	0.0069 (21)	0.016a
Threonine	0.0111 (38)	0.0149 (61)	0.012a
Trehalose	0.074 (39)	0.093 (44)	0.127
Tyrosine	0.031 (11)	0.028 (13)	0.23a
Valine	0.0149 (60)	0.0184 (76)	0.125a
sn-Glycero-3-phosphocholine	0.080 (17)	0.078 (18)	0.763
b-Alanine	0.0398 (80)	0.0478 (105)	0.007a,#
Mean concentrations (mM) of 30 aqueous metabolites determined by 1H NMR (600 MHz, Chenomx 8.1) of extracted (acetonitrile) mid-gut samples, resuspended in 350 uL of aqueous NMR buffer (see Experimental) are reported along with the results of the independent samples T-Test comparing the control and halofuginone-treated groups, unless otherwise indicated. Two digits are reported for the standard de…
a Mann Whitney U test reported for skewness and if Shapiro-Wilk test is significant for either group;
b Welch’s test is reported if groups satisfy normality but Levene’s test is significant;
# Metabolite is putative, assigned on basis of a well-conserved singlet;
